# Supplementary material for: Gene Expression Analysis of Biphasic Pleural Mesothelioma: New Potential Diagnostic and Prognostic Markers
Source: Diagnostics (Basel). 2022 Mar 10;12(3):674. doi: 10.3390/diagnostics12030674 (PMC8947498; doi:10.3390/diagnostics12030674)
Supplement: Supplementary file 1 [file diagnostics-12-00674-s001.zip]

Archive with 1 entries (1 files):
- diagnostics-1605408-supplementary.pdf
